# Supplementary material for: A phase I study of intra-anal artesunate (suppositories) to treat anal high-grade squamous intraepithelial lesions
Source: PLoS One. 2023 Dec 15;18(12):e0295647. doi: 10.1371/journal.pone.0295647 (PMC10723659; doi:10.1371/journal.pone.0295647)
Supplement: S1 Dataset — (XLSX) [file pone.0295647.s003.xlsx]

## Sheet: APhaseIStudyOfIntraa-AELog_DATA
Record ID	Visit/Arm	Cohort asignment	System Organ Class	Adverse event (Prefered term)	Duration (Days)	Grade	Attribution	Action taken	SAE?
AIN002	Wk 0 (Arm 1: AIN ART 2 cycle)	Cohort 1 - 200 mg ART 2 cycles	Gastrointestinal disorders	Nausea	5	Mild (intervention not required)	Possibly related	None, patient remains on study	No
AIN002	Wk 0 (Arm 1: AIN ART 2 cycle)	Cohort 1 - 200 mg ART 2 cycles	Nervous system disorders	Dizziness	5	Mild (intervention not required)	Possibly related	None, patient remains on study	No
AIN002	Wk 2 (Arm 1: AIN ART 2 cycle)	Cohort 1 - 200 mg ART 2 cycles	Gastrointestinal disorders	Anal pain	2	Mild (intervention not required)	Possibly related	None, patient remains on study	No
AIN002	Wk 2 (Arm 1: AIN ART 2 cycle)	Cohort 1 - 200 mg ART 2 cycles	Gastrointestinal disorders	Abdominal pain	5	Mild (intervention not required)	Possibly related	None, patient remains on study	No
AIN002	Wk 2 (Arm 1: AIN ART 2 cycle)	Cohort 1 - 200 mg ART 2 cycles	Gastrointestinal disorders	Nausea	5	Mild (intervention not required)	Possibly related	None, patient remains on study	No
AIN002	Wk 2 (Arm 1: AIN ART 2 cycle)	Cohort 1 - 200 mg ART 2 cycles	Nervous system disorders	Headaches	5	Mild (intervention not required)	Possibly related	None, patient remains on study	No
AIN002	Wk 2 (Arm 1: AIN ART 2 cycle)	Cohort 1 - 200 mg ART 2 cycles	Nervous system disorders	Dizziness	5	Mild (intervention not required)	Possibly related	None, patient remains on study	No
AIN005	Wk 0 (Arm 1: AIN ART 2 cycle)	Cohort 1 - 200 mg ART 2 cycles	Gastrointestinal disorders	Anal pain	5	Mild (intervention not required)	Possibly related	None, patient remains on study	No
AIN005	Wk 0 (Arm 1: AIN ART 2 cycle)	Cohort 1 - 200 mg ART 2 cycles	Nervous system disorders	Headache	1	Mild (intervention not required)	Unlikely	None, patient remains on study	No
AIN005	Wk 2 (Arm 1: AIN ART 2 cycle)	Cohort 1 - 200 mg ART 2 cycles	Gastrointestinal disorders	Anal pain	1	Mild (intervention not required)	Possibly related	None, patient remains on study	No
AIN006	Wk 2 (Arm 1: AIN ART 2 cycle)	Cohort 1 - 200 mg ART 2 cycles	Nervous system disorders	Headache	4	Mild (intervention not required)	Possibly related	None, patient remains on study	No
AIN006	Wk 2 (Arm 1: AIN ART 2 cycle)	Cohort 1 - 200 mg ART 2 cycles	Gastrointestinal disorders	Diarrhea	3	Mild (intervention not required)	Possibly related	None, patient remains on study	No
AIN007	2- Wk 0 (Arm 2: AIN ART 3 cycle)	Cohort 2 - 200 mg ART 3 cycles	Gastrointestinal disorders	Abdominal pain	2	Mild (intervention not required)	Unlikely	None, patient remains on study	No
AIN007	2- Wk 0 (Arm 2: AIN ART 3 cycle)	Cohort 2 - 200 mg ART 3 cycles	Gastrointestinal disorders	Diarrhea	2	Mild (intervention not required)	Unlikely	None, patient remains on study	No
AIN008	4- Wk 4 (Arm 2: AIN ART 3 cycle)	Cohort 2 - 200 mg ART 3 cycles	Gastrointestinal disorders	Abdominal pain	1	Mild (intervention not required)	Possibly related	None, patient remains on study	No
AIN008	4- Wk 4 (Arm 2: AIN ART 3 cycle)	Cohort 2 - 200 mg ART 3 cycles	Gastrointestinal disorders	Flatulence	2	Mild (intervention not required)	Possibly related	None, patient remains on study	No
AIN009	2- Wk 0 (Arm 2: AIN ART 3 cycle)	Cohort 2 - 200 mg ART 3 cycles	Gastrointestinal disorders	Nausea	2	Mild (intervention not required)	Possibly related	None, patient remains on study	No
AIN009	2- Wk 0 (Arm 2: AIN ART 3 cycle)	Cohort 2 - 200 mg ART 3 cycles	Skin and subcutaneous disorders	Pain of skin	1	Mild (intervention not required)	Unlikely	None, patient remains on study	No
AIN009	2- Wk 0 (Arm 2: AIN ART 3 cycle)	Cohort 2 - 200 mg ART 3 cycles	Skin and subcutaneous disorders	Pain of skin	1	Mild (intervention not required)	Unlikely	None, patient remains on study	No
AIN009	2- Wk 0 (Arm 2: AIN ART 3 cycle)	Cohort 2 - 200 mg ART 3 cycles	Skin and subcutaneous disorders	Pain of skin	2	Mild (intervention not required)	Unlikely	None, patient remains on study	No
AIN009	2- Wk 0 (Arm 2: AIN ART 3 cycle)	Cohort 2 - 200 mg ART 3 cycles	Nervous system disorders	Paresthesia upper limb	1	Mild (intervention not required)	Unlikely	None, patient remains on study	No
AIN009	3- Wk 2 (Arm 2: AIN ART 3 cycle)	Cohort 2 - 200 mg ART 3 cycles	Skin and subcutaneous disorders	Pain of skin	1	Mild (intervention not required)	Unlikely	None, patient remains on study	No
AIN009	3- Wk 2 (Arm 2: AIN ART 3 cycle)	Cohort 2 - 200 mg ART 3 cycles	Skin and subcutaneous disorders	Pain of skin	2	Mild (intervention not required)	Unlikely	None, patient remains on study	No
AIN009	4- Wk 4 (Arm 2: AIN ART 3 cycle)	Cohort 2 - 200 mg ART 3 cycles	Gastrointestinal disorders	Diarrhea	1	Mild (intervention not required)	Unrelated	None, patient remains on study
AIN012	Wk 0 (Arm 1: AIN ART 2 cycle)	Cohort 3 - 400 mg ART 2 cycles	Nervous system disorders	Headache	1	Mild (intervention not required)	Unrelated	None, patient remains on study	No
AIN014	Wk 0 (Arm 1: AIN ART 2 cycle)	Cohort 3 - 400 mg ART 2 cycles	Gastrointestinal disorders	Nausea	3	Mild (intervention not required)	Possibly related	None, patient remains on study	No
AIN014	Wk 0 (Arm 1: AIN ART 2 cycle)	Cohort 3 - 400 mg ART 2 cycles	Gastrointestinal disorders	Anal spasm	5	Mild (intervention not required)	Possibly related	None, patient remains on study	No
AIN014	Wk 2 (Arm 1: AIN ART 2 cycle)	Cohort 3 - 400 mg ART 2 cycles	Gastrointestinal disorders	Vomiting	1	Mild (intervention not required)	Unrelated	None, patient remains on study	No
AIN015	Wk 4 (Arm 1: AIN ART 2 cycle)	Cohort 3 - 400 mg ART 2 cycles	Nervous system disorders	Headaches	1	Mild (intervention not required)	Possibly related	None, patient remains on study	No
AIN016	2- Wk 0 (Arm 2: AIN ART 3 cycle)	Cohort 4 - 400 mg ART 3 cycles	Gastrointestinal disorders	Anal pain	2	Mild (intervention not required)	Possibly related	None, patient remains on study	No
AIN016	2- Wk 0 (Arm 2: AIN ART 3 cycle)	Cohort 4 - 400 mg ART 3 cycles	Gastrointestinal disorders	Diarrhea	2	Mild (intervention not required)	Unrelated	None, patient remains on study	No
AIN016	2- Wk 0 (Arm 2: AIN ART 3 cycle)	Cohort 4 - 400 mg ART 3 cycles	Gastrointestinal disorders	Anal irritation	4	Mild (intervention not required)	Unrelated	None, patient remains on study	No
AIN016	2- Wk 0 (Arm 2: AIN ART 3 cycle)	Cohort 4 - 400 mg ART 3 cycles	Gastrointestinal disorders	Anal itching	4	Mild (intervention not required)	Unlikely	None, patient remains on study	No
AIN016	2- Wk 0 (Arm 2: AIN ART 3 cycle)	Cohort 4 - 400 mg ART 3 cycles	Gastrointestinal disorders	Diarrhea	1	Mild (intervention not required)	Unlikely	None, patient remains on study	No
AIN016	4- Wk 4 (Arm 2: AIN ART 3 cycle)	Cohort 4 - 400 mg ART 3 cycles	Gastrointestinal disorders	Anal irritation	5	Mild (intervention not required)	Probably related	None, patient remains on study	No
AIN016	4- Wk 4 (Arm 2: AIN ART 3 cycle)	Cohort 4 - 400 mg ART 3 cycles	Gastrointestinal disorders	Anal itching	5	Mild (intervention not required)	Probably related	None, patient remains on study	No
AIN018	2- Wk 0 (Arm 2: AIN ART 3 cycle)	Cohort 4 - 400 mg ART 3 cycles	Gastrointestinal disorders	Anal pain	1	Mild (intervention not required)	Possibly related	None, patient remains on study	No
AIN018	2- Wk 0 (Arm 2: AIN ART 3 cycle)	Cohort 4 - 400 mg ART 3 cycles	Gastrointestinal disorders	Nausea	2	Mild (intervention not required)	Possibly related	None, patient remains on study	No
AIN018	2- Wk 0 (Arm 2: AIN ART 3 cycle)	Cohort 4 - 400 mg ART 3 cycles	Nervous system disorders	Headaches	1	Mild (intervention not required)	Possibly related	None, patient remains on study	No
AIN018	2- Wk 0 (Arm 2: AIN ART 3 cycle)	Cohort 4 - 400 mg ART 3 cycles	Nervous system disorders	Headaches	3	Mild (intervention not required)	Unlikely	None, patient remains on study	No
AIN018	2- Wk 0 (Arm 2: AIN ART 3 cycle)	Cohort 4 - 400 mg ART 3 cycles	Musculoskeletal and connective tissue disorders	Low back ache	1	Mild (intervention not required)	Unrelated	None, patient remains on study	No
AIN018	2- Wk 0 (Arm 2: AIN ART 3 cycle)	Cohort 4 - 400 mg ART 3 cycles	Nervous system disorders	Dizziness	2	Mild (intervention not required)	Unrelated	None, patient remains on study	No
AIN018	2- Wk 0 (Arm 2: AIN ART 3 cycle)	Cohort 4 - 400 mg ART 3 cycles	Gastrointestinal disorders	Flatulence	1	Mild (intervention not required)	Possibly related	None, patient remains on study	No
AIN018	2- Wk 0 (Arm 2: AIN ART 3 cycle)	Cohort 4 - 400 mg ART 3 cycles	Gastrointestinal disorders	Diarrhea	1	Mild (intervention not required)	Possibly related	None, patient remains on study	No
AIN018	2- Wk 0 (Arm 2: AIN ART 3 cycle)	Cohort 4 - 400 mg ART 3 cycles	Gastrointestinal disorders	Dry mouth	1	Mild (intervention not required)	Unrelated	None, patient remains on study	No
AIN018	2- Wk 0 (Arm 2: AIN ART 3 cycle)	Cohort 4 - 400 mg ART 3 cycles	General disorders and administration site conditions	Fatigue	3	Mild (intervention not required)	Unrelated	None, patient remains on study	No
AIN018	2- Wk 0 (Arm 2: AIN ART 3 cycle)	Cohort 4 - 400 mg ART 3 cycles	Gastrointestinal disorders	Anal itching	2	Mild (intervention not required)	Unlikely	None, patient remains on study	No
AIN018	2- Wk 0 (Arm 2: AIN ART 3 cycle)	Cohort 4 - 400 mg ART 3 cycles	Injury, poisoning and procedural complications	Bruising	1	Mild (intervention not required)	Unrelated	None, patient remains on study	No
AIN018	3- Wk 2 (Arm 2: AIN ART 3 cycle)	Cohort 4 - 400 mg ART 3 cycles	Gastrointestinal disorders	Nausea and vomiting symptoms	5	Mild (intervention not required)	Unlikely	Patient discontinues study participation	No
AIN018	3- Wk 2 (Arm 2: AIN ART 3 cycle)	Cohort 4 - 400 mg ART 3 cycles	Nervous system disorders	Headaches	3	Moderate (minimal, local or noninvasive intervention indicated)	Unrelated	Patient discontinues study participation	No
AIN018	3- Wk 2 (Arm 2: AIN ART 3 cycle)	Cohort 4 - 400 mg ART 3 cycles	Nervous system disorders	Dizziness	1	Mild (intervention not required)	Unrelated	None, patient remains on study	No
AIN018	3- Wk 2 (Arm 2: AIN ART 3 cycle)	Cohort 4 - 400 mg ART 3 cycles	Musculoskeletal and connective tissue disorders	Low back pain (without radiation)	2	Moderate (minimal, local or noninvasive intervention indicated)	Unrelated	None, patient remains on study	No
AIN018	3- Wk 2 (Arm 2: AIN ART 3 cycle)	Cohort 4 - 400 mg ART 3 cycles	Musculoskeletal and connective tissue disorders	Myalgia	2	Mild (intervention not required)	Unrelated	Patient discontinues study participation	No
AIN018	3- Wk 2 (Arm 2: AIN ART 3 cycle)	Cohort 4 - 400 mg ART 3 cycles	General disorders and administration site conditions	Fatigue	4	Mild (intervention not required)	Unrelated	Patient discontinues study participation	No
AIN019	2- Wk 0 (Arm 2: AIN ART 3 cycle)	Cohort 4 - 400 mg ART 3 cycles	Gastrointestinal disorders	Anal pain	1	Mild (intervention not required)	Probably related	None, patient remains on study	No
AIN019	2- Wk 0 (Arm 2: AIN ART 3 cycle)	Cohort 4 - 400 mg ART 3 cycles	Gastrointestinal disorders	Diarrhea	5	Mild (intervention not required)	Probably related	None, patient remains on study	No
AIN019	3- Wk 2 (Arm 2: AIN ART 3 cycle)	Cohort 4 - 400 mg ART 3 cycles	Gastrointestinal disorders	Diarrhea	5	Mild (intervention not required)	Probably related	None, patient remains on study	No
AIN019	4- Wk 4 (Arm 2: AIN ART 3 cycle)	Cohort 4 - 400 mg ART 3 cycles	Gastrointestinal disorders	Diarrhea	5	Mild (intervention not required)	Probably related	None, patient remains on study	No
AIN023	Wk 2 (Arm 1: AIN ART 2 cycle)	Cohort 5 - 600 mg ART 2 cycles	Gastrointestinal disorders	Anal pain	1	Mild (intervention not required)	Possibly related	None, patient remains on study	No
AIN025	2- Wk 0 (Arm 2: AIN ART 3 cycle)	Cohort 6 - 600 mg ART 3 cycles	Gastrointestinal disorders	Nausea and vomiting symptoms	3	Mild (intervention not required)	Possibly related	None, patient remains on study	No
AIN025	2- Wk 0 (Arm 2: AIN ART 3 cycle)	Cohort 6 - 600 mg ART 3 cycles	Nervous system disorders	Dizziness	3	Mild (intervention not required)	Possibly related	None, patient remains on study	No
AIN025	2- Wk 0 (Arm 2: AIN ART 3 cycle)	Cohort 6 - 600 mg ART 3 cycles	General disorders and administration site conditions	Fatigue	3	Mild (intervention not required)	Possibly related	None, patient remains on study	No
AIN025	3- Wk 2 (Arm 2: AIN ART 3 cycle)	Cohort 6 - 600 mg ART 3 cycles	Gastrointestinal disorders	Nausea and vomiting symptoms	3	Mild (intervention not required)	Possibly related	None, patient remains on study	No
AIN025	3- Wk 2 (Arm 2: AIN ART 3 cycle)	Cohort 6 - 600 mg ART 3 cycles	Nervous system disorders	Dizziness	3	Mild (intervention not required)	Possibly related	None, patient remains on study	No
AIN025	3- Wk 2 (Arm 2: AIN ART 3 cycle)	Cohort 6 - 600 mg ART 3 cycles	General disorders and administration site conditions	Fatigue	3	Mild (intervention not required)	Possibly related	None, patient remains on study	No
AIN025	4- Wk 4 (Arm 2: AIN ART 3 cycle)	Cohort 6 - 600 mg ART 3 cycles	Gastrointestinal disorders	Anal bleeding	3	Mild (intervention not required)	Possibly related	N/a (patient is no longer in the treatment phase; or patient has died)	No
AIN025	4- Wk 4 (Arm 2: AIN ART 3 cycle)	Cohort 6 - 600 mg ART 3 cycles	Metabolism and nutrition disorders	Diabetic ketoacidosis	10	Severe (medically significant but not immediately life-threatening; hospitalization or prolongation of hospitalization indicated)	Unrelated	N/a (patient is no longer in the treatment phase; or patient has died)	Yes
AIN025	4- Wk 4 (Arm 2: AIN ART 3 cycle)	Cohort 6 - 600 mg ART 3 cycles	Nervous system disorders	Headaches	1	Mild (intervention not required)	Probably related	None, patient remains on study	No
AIN025	4- Wk 4 (Arm 2: AIN ART 3 cycle)	Cohort 6 - 600 mg ART 3 cycles	Nervous system disorders	Dizziness	5	Mild (intervention not required)	Probably related	None, patient remains on study	No
AIN025	4- Wk 4 (Arm 2: AIN ART 3 cycle)	Cohort 6 - 600 mg ART 3 cycles	General disorders and administration site conditions	Fatigue	5	Mild (intervention not required)	Probably related	None, patient remains on study	No
AIN025	4- Wk 4 (Arm 2: AIN ART 3 cycle)	Cohort 6 - 600 mg ART 3 cycles	Gastrointestinal disorders	Nausea	5	Moderate (minimal, local or noninvasive intervention indicated)	Possibly related	N/a (patient is no longer in the treatment phase; or patient has died)	No
AIN026	2- Wk 0 (Arm 2: AIN ART 3 cycle)	Cohort 6 - 600 mg ART 3 cycles	General disorders and administration site conditions	Fatigue	1	Mild (intervention not required)	Unlikely	None, patient remains on study	No
AIN026	2- Wk 0 (Arm 2: AIN ART 3 cycle)	Cohort 6 - 600 mg ART 3 cycles	Gastrointestinal disorders	Flatus increased	1	Mild (intervention not required)	Possibly related	None, patient remains on study	No
AIN026	2- Wk 0 (Arm 2: AIN ART 3 cycle)	Cohort 6 - 600 mg ART 3 cycles	Gastrointestinal disorders	Anal pruritus	1	Mild (intervention not required)	Possibly related	None, patient remains on study	No
AIN026	2- Wk 0 (Arm 2: AIN ART 3 cycle)	Cohort 6 - 600 mg ART 3 cycles	Gastrointestinal disorders	Anal bleeding	1	Mild (intervention not required)	Unlikely	None, patient remains on study	No
AIN026	2- Wk 0 (Arm 2: AIN ART 3 cycle)	Cohort 6 - 600 mg ART 3 cycles	Gastrointestinal disorders	Anal pruritus	5	Mild (intervention not required)	Unlikely	None, patient remains on study	No
AIN026	2- Wk 0 (Arm 2: AIN ART 3 cycle)	Cohort 6 - 600 mg ART 3 cycles	Gastrointestinal disorders	Anal pruritus	1	Mild (intervention not required)	Unlikely	None, patient remains on study	No
AIN026	3- Wk 2 (Arm 2: AIN ART 3 cycle)	Cohort 6 - 600 mg ART 3 cycles	Gastrointestinal disorders	Nausea	2	Mild (intervention not required)	Possibly related	None, patient remains on study	No
AIN026	3- Wk 2 (Arm 2: AIN ART 3 cycle)	Cohort 6 - 600 mg ART 3 cycles	Gastrointestinal disorders	Anal bleeding	2	Mild (intervention not required)	Possibly related	None, patient remains on study	No
AIN026	3- Wk 2 (Arm 2: AIN ART 3 cycle)	Cohort 6 - 600 mg ART 3 cycles	Gastrointestinal disorders	Anal bleeding	1	Mild (intervention not required)	Unlikely	None, patient remains on study	No
AIN026	3- Wk 2 (Arm 2: AIN ART 3 cycle)	Cohort 6 - 600 mg ART 3 cycles	Skin and subcutaneous disorders	Perianal itching	5	Mild (intervention not required)	Possibly related	None, patient remains on study	No
AIN026	4- Wk 4 (Arm 2: AIN ART 3 cycle)	Cohort 6 - 600 mg ART 3 cycles	Gastrointestinal disorders	Anal itching	1	Mild (intervention not required)	Possibly related	N/a (patient is no longer in the treatment phase; or patient has died)	No
AIN026	4- Wk 4 (Arm 2: AIN ART 3 cycle)	Cohort 6 - 600 mg ART 3 cycles	Gastrointestinal disorders	Anal bleeding	1	Mild (intervention not required)	Possibly related	None, patient remains on study	No
AIN027	2- Wk 0 (Arm 2: AIN ART 3 cycle)	Cohort 6 - 600 mg ART 3 cycles	Gastrointestinal disorders	Nausea	6	Moderate (minimal, local or noninvasive intervention indicated)	Probably related	None, patient remains on study	No
AIN027	2- Wk 0 (Arm 2: AIN ART 3 cycle)	Cohort 6 - 600 mg ART 3 cycles	Nervous system disorders	Dizziness	4	Mild (intervention not required)	Possibly related	None, patient remains on study	No
AIN027	2- Wk 0 (Arm 2: AIN ART 3 cycle)	Cohort 6 - 600 mg ART 3 cycles	Gastrointestinal disorders	Anal pain	2	Mild (intervention not required)	Unrelated	None, patient remains on study	No
AIN027	3- Wk 2 (Arm 2: AIN ART 3 cycle)	Cohort 6 - 600 mg ART 3 cycles	Gastrointestinal disorders	Nausea	7	Moderate (minimal, local or noninvasive intervention indicated)	Probably related	None, patient remains on study	No
AIN027	4- Wk 4 (Arm 2: AIN ART 3 cycle)	Cohort 6 - 600 mg ART 3 cycles	Gastrointestinal disorders	Abdominal pain	2	Mild (intervention not required)	Probably related	None, patient remains on study	No
AIN027	4- Wk 4 (Arm 2: AIN ART 3 cycle)	Cohort 6 - 600 mg ART 3 cycles	Gastrointestinal disorders	Nausea	3	Moderate (minimal, local or noninvasive intervention indicated)	Probably related	None, patient remains on study	No
UWM101	2- Wk 0 (Arm 2: AIN ART 3 cycle)	Cohort 4 - 400 mg ART 3 cycles	Gastrointestinal disorders	Constipation	12	Mild (intervention not required)	Unlikely	None, patient remains on study	No
UWM102	Wk 4 (Arm 1: AIN ART 2 cycle)	Cohort 5 - 600 mg ART 2 cycles	Psychiatric disorders	Anxiety	12	Mild (intervention not required)	Unrelated	N/a (patient is no longer in the treatment phase; or patient has died)	No
UWM102	Wk 16 (Arm 1: AIN ART 2 cycle)	Cohort 5 - 600 mg ART 2 cycles	Skin and subcutaneous disorders	Rash maculo-papular	59	Mild (intervention not required)	Unlikely	N/a (patient is no longer in the treatment phase; or patient has died)	No
UWM102	Wk 16 (Arm 1: AIN ART 2 cycle)	Cohort 5 - 600 mg ART 2 cycles	Gastrointestinal disorders	Nausea	1	Mild (intervention not required)	Unlikely	N/a (patient is no longer in the treatment phase; or patient has died)	No
UWM102	Wk 28 (Arm 1: AIN ART 2 cycle)	Cohort 5 - 600 mg ART 2 cycles	Infections and infestations	Esophageal infection	16	Moderate (minimal, local or noninvasive intervention indicated)	Unlikely	N/a (patient is no longer in the treatment phase; or patient has died)	No
UWM102	Wk 40 (Arm 1: AIN ART 2 cycle)	Cohort 5 - 600 mg ART 2 cycles	Infections and infestations	Toenail fungus		Mild (intervention not required)	Unrelated	N/a (patient is no longer in the treatment phase; or patient has died)	No
UWM103	Wk 0 (Arm 1: AIN ART 2 cycle)	Cohort 5 - 600 mg ART 2 cycles	General disorders and administration site conditions	Fever	1	Mild (intervention not required)	Unrelated	None, patient remains on study	No
UWM103	Wk 0 (Arm 1: AIN ART 2 cycle)	Cohort 5 - 600 mg ART 2 cycles	Gastrointestinal disorders	Anal pain	1	Mild (intervention not required)	Possibly related	None, patient remains on study	No
UWM103	Wk 0 (Arm 1: AIN ART 2 cycle)	Cohort 5 - 600 mg ART 2 cycles	Gastrointestinal disorders	Anal pain	1	Mild (intervention not required)	Possibly related	None, patient remains on study	No
UWM103	Wk 0 (Arm 1: AIN ART 2 cycle)	Cohort 5 - 600 mg ART 2 cycles	Gastrointestinal disorders	Anal pain	1	Mild (intervention not required)	Possibly related	None, patient remains on study	No
UWM103	Wk 0 (Arm 1: AIN ART 2 cycle)	Cohort 5 - 600 mg ART 2 cycles	Gastrointestinal disorders	Nausea	1	Mild (intervention not required)	Unlikely	Patient remains on study but discontinues suppositories	No
UWM103	Wk 0 (Arm 1: AIN ART 2 cycle)	Cohort 5 - 600 mg ART 2 cycles	Gastrointestinal disorders	Nausea	1	Mild (intervention not required)	Unlikely	Patient remains on study but discontinues suppositories	No
UWM103	Wk 2 (Arm 1: AIN ART 2 cycle)	Cohort 5 - 600 mg ART 2 cycles	Gastrointestinal disorders	Nausea	3	Mild (intervention not required)	Unrelated	None, patient remains on study	No
UWM103	Wk 2 (Arm 1: AIN ART 2 cycle)	Cohort 5 - 600 mg ART 2 cycles	Gastrointestinal disorders	Abdominal pain	1	Mild (intervention not required)	Unlikely	None, patient remains on study	No
UWM103	Wk 2 (Arm 1: AIN ART 2 cycle)	Cohort 5 - 600 mg ART 2 cycles	Gastrointestinal disorders	Anal hemorrhage	1	Mild (intervention not required)	Unlikely	None, patient remains on study	No
UWM103	Wk 2 (Arm 1: AIN ART 2 cycle)	Cohort 5 - 600 mg ART 2 cycles	Gastrointestinal disorders	Anal hemorrhage	1	Mild (intervention not required)	Unlikely	Patient remains on study but discontinues suppositories	No
UWM103	Wk 2 (Arm 1: AIN ART 2 cycle)	Cohort 5 - 600 mg ART 2 cycles	Gastrointestinal disorders	Anal pain	5	Mild (intervention not required)	Possibly related	None, patient remains on study	No
UWM103	Wk 2 (Arm 1: AIN ART 2 cycle)	Cohort 5 - 600 mg ART 2 cycles	Gastrointestinal disorders	Nausea	6	Mild (intervention not required)	Unlikely	None, patient remains on study	No
UWM103	Wk 2 (Arm 1: AIN ART 2 cycle)	Cohort 5 - 600 mg ART 2 cycles	Gastrointestinal disorders	Anal mucositis	5	Mild (intervention not required)	Possibly related	None, patient remains on study	No
UWM103	Wk 2 (Arm 1: AIN ART 2 cycle)	Cohort 5 - 600 mg ART 2 cycles	Gastrointestinal disorders	Anal pain	5	Mild (intervention not required)	Possibly related	N/a (patient is no longer in the treatment phase; or patient has died)	No
UWM103	Wk 4 (Arm 1: AIN ART 2 cycle)	Cohort 5 - 600 mg ART 2 cycles	Respiratory, thoracic, and mediastinal disorders	Sore throat	1	Mild (intervention not required)	Unrelated	None, patient remains on study	No
UWM103	Wk 4 (Arm 1: AIN ART 2 cycle)	Cohort 5 - 600 mg ART 2 cycles	Ear and labyrinth disorders	Vertigo	1	Mild (intervention not required)	Unlikely	N/a (patient is no longer in the treatment phase; or patient has died)	No
UWM103	Wk 4 (Arm 1: AIN ART 2 cycle)	Cohort 5 - 600 mg ART 2 cycles	Gastrointestinal disorders	Nausea	1	Mild (intervention not required)	Unlikely	N/a (patient is no longer in the treatment phase; or patient has died)	No
UWM103	Wk 4 (Arm 1: AIN ART 2 cycle)	Cohort 5 - 600 mg ART 2 cycles	Gastrointestinal disorders	Nausea	1	Mild (intervention not required)	Unlikely	N/a (patient is no longer in the treatment phase; or patient has died)	No
UWM103	Wk 4 (Arm 1: AIN ART 2 cycle)	Cohort 5 - 600 mg ART 2 cycles	Gastrointestinal disorders	Nausea	1	Mild (intervention not required)	Unlikely	N/a (patient is no longer in the treatment phase; or patient has died)	No
UWM103	Wk 6 (Arm 1: AIN ART 2 cycle)	Cohort 5 - 600 mg ART 2 cycles	General disorders and administration site conditions	Fatigue	1	Mild (intervention not required)	Unlikely	None, patient remains on study	No
UWM103	Wk 6 (Arm 1: AIN ART 2 cycle)	Cohort 5 - 600 mg ART 2 cycles	general disorders and administration site conditions	Fatigue	1	Mild (intervention not required)	Unlikely	N/a (patient is no longer in the treatment phase; or patient has died)	No
UWM103	Wk 6 (Arm 1: AIN ART 2 cycle)	Cohort 5 - 600 mg ART 2 cycles	Nervous system disorders	Headache	5	Mild (intervention not required)	Unlikely	N/a (patient is no longer in the treatment phase; or patient has died)	No
UWM103	Wk 6 (Arm 1: AIN ART 2 cycle)	Cohort 5 - 600 mg ART 2 cycles	Gastrointestinal disorders	Flatulence	1	Mild (intervention not required)	Unlikely	N/a (patient is no longer in the treatment phase; or patient has died)	No
UWM103	Wk 6 (Arm 1: AIN ART 2 cycle)	Cohort 5 - 600 mg ART 2 cycles	Gastrointestinal disorders	Anal hemorrhage	2	Mild (intervention not required)	Possibly related	N/a (patient is no longer in the treatment phase; or patient has died)	No
